# Supplementary material for: Universal clinical Parkinson’s disease axes identify a major influence of neuroinflammation
Source: Genome Med. 2022 Nov 16;14:129. doi: 10.1186/s13073-022-01132-9 (PMC9670420; doi:10.1186/s13073-022-01132-9)
Supplement: Supplementary file 2 — Additional file 2. Supplementary tables (S1-S5). [file 13073_2022_1132_MOESM2_ESM.xlsx]

## Sheet: Table S1
Table S1: List of the clinical assessments collected in the Oxford Discovery & Discovery cohort
Variable Name	Data Type	Variable description	Used to build phenotypic axes with PHENIX
SubjID	Body Mass index	Unique patient identifier	0
Discovery	Categorical: {PD, Controls, At Risk}	The variable that denotes which group the individual belongs to. Note that the PD group has >= 90% probability of Parkinson's Disease	0
Gender	binary: {Male, Female}		0
age	continuous	Age at first assesment in years	0
age_onset	continuous	Age at onset of PD in years	0
disease_duration	continuous	Disease duration since onset in years	0
disease_duration_diag	continuous	Disease duration since diagnosis in years	1
ethnicity	binary: {white, non-white}	Due to small numbers this was dichotomised into white vs. non-white	0
BMI	continuous	Body Mass index	1
BFI_extra_total	ordinal: 8 to 40	Big Five inventory Extraversion. 8 questions rated from 1 to 5. Higher score corresponds to more extravert personality	0
BFI_agree_total	ordinal: 9 to 45	Big Five inventory Agreeableness. 9 questions rated from 1 to 5. Higher score corresponds to more agreeable personality	0
BFI_consci_total	ordinal: 9 to 45	Big Five inventory conscientiousness. 9 questions rated from 1 to 5. Higher score corresponds to more conscientious personality	0
BFI_neuro_total	ordinal: 8 to 40	Big Five inventory neuroticism. 8 questions rated from 1 to 5. Higher score corresponds to more neurotic personality	0
BFI_open_total	ordinal: 10 to 50	Big Five inventory Openness. 10 questions rated from 1 to 5. Higher score corresponds to more open personality	0
ESS_total	ordinal: 0 to 24	Epworth sleepiness scale. A measure of daytime sleepiness, higher score corresponds to more daytime sleepiness. 8 questions rated from 0 to 3	1
ESS_bin	binary: {0,1}	ESS total dichotomised at 11 or more. 0 = normal; 1=daytime sleepiness problem	0
RBD_total	ordinal: 0 to 13	REM Sleep behavior disorder screening questionnaire. Higher score corresponds to greater REM sleep behavior problems. 13 questions rated as 0 or 1.	1
RBD_bin	binary: {0,1}	RBD total dichotomised at 5 or more. 0 = normal; 1=REM sleep behaviour disorder	0
EQ5D_index	discrete	EuroQol health states. Quality of life index. 5 questions rated 1-3 and then transformed into index using a equation	0
EQ5D_vas_score	continuous, bounded 0 to 100	Health quality visual analogue scale, 0 is worst health, 100 is perfect health	0
constip_cat	categorical: {<1 or laxative use, 1, 2, >2}	Average daily bowel movements, merged with use of laxatives. Quantitative measure of constipation.	1
Leeds_anx_total	ordinal: 0 to 18	Leeds anxiety scale. 6 questions rated 0-3 higher score corresponds with more anxiety	1
Leeds_anx_bin	binary: {0,1}	Leeds_anx_total dichotomised at 7 or more. 0= normal; 1=clinically anxious	0
Leeds_dep_total	ordinal: 0 to 18	Leeds depression scale. 6 questions rated 0-3 higher score corresponds with more depression	0
Leeds_dep_bin	binary: {0,1}	Leeds_dep_total dichotomised at 7 or more. 0= normal; 1=clinically depressed	0
BDI_total	ordinal: 0 to 63	Becks Depression Inventory. 21 questions rated 0-3. Higher score corresponds with more depression	1
BDI_cat	categorical: {minimal depression, mild depression, moderate depression, severe depression}	BDI_total catergorised into. 0-13 minimal depression ; 14-19 mild depression; 20 to 28 moderate depression; 29 to 63 severe depression	0
QUIP_all	binary: {0,1}	Questionnaire for Impulsive-Compulsive Disorders. 13 questions rated 0-1 split into 8 domains. This variable denotes the presence of at least one QUIP domain.	1
QUIP_gamb	binary: {0,1}	QUIP. 2 questions for gambling domain. This variable denotes the presence of at least one question in gambling domain	0
QUIP_sex	binary: {0,1}	QUIP. 2 questions for sex domain. This variable denotes the presence of at least one question in sex domain.	0
QUIP_buy	binary: {0,1}	QUIP. 2 questions for buying domain. This variable denotes the presence of at least one question in buying domain.	0
QUIP_eat	binary: {0,1}	QUIP. 2 questions for eating domain. This variable denotes the presence of at least one question in eating domain.	0
QUIP_med	binary: {0,1}	QUIP. 2 questions for medication domain. This variable denotes the presence of at least one question in medication domain. This is missing for any person not on PD medication.	0
QUIP_hobby	binary: {0,1}	QUIP. 1 question for hobby domain.	0
QUIP_pund	binary: {0,1}	QUIP. 1 question for punding domain.	0
QUIP_walk	binary: {0,1}	QUIP. 1 question for walkabout domain.	0
MOCA_total	ordinal: 0 to 30	Montreal Cognitive Assessment. A battery of different questions measuring cognitive ability. A higher score corresponds with better cognition.	1
MOCA_total_adj	ordinal: 0 to 30	MOCA_total adjusted for education years, +1 to score if education years <= 12 to a maximum of 30	0
MOCA_cat_screen	categorical: {dementia, MCI, normal}	MOCA_total using screening cut-points categorised into: 0-20 dementia; 21-25 mild cognitive impairment (MCI); 26-30 normal	0
MOCA_cat_diag	categorical: {dementia, MCI, normal}	MOCA_total using diagnostic cut-points categorised into: 0-21 dementia; 22-23 Mild cognitive impairment (MCI); 24-30 normal	0
MOCA_cat_screen_adj	categorical: {dementia, MCI, normal}	MOCA_total_adj using screening cut-points categorised as above	0
MOCA_cat_diag_adj	categorical: {dementia, MCI, normal}	MOCA_total_adj using diagnostic cut-points categorised as above	0
education_years	ordinal	Number of years of education	1
MMSE_total	ordinal: 0 to 30	Mini-mental state examination. A battery of different questions measuring cognitive ability. A higher score corresponds with better cognition.	1
MMSE_bin	binary: {0,1}	MMSE_total dichotomised at 23 or less. 0 = normal, 1 = dementia	0
phen_flu_score	ordinal: 0 , no upper bound	Number of words beginning with a particular letter. 60 seconds for each of the letters: F, A and S. A higher score corresponds with better cognition.	1
phen_flu_adj_score	ordinal: 0 , no upper bound	phen_flu_score adjusted for age	0
seman_flu_score	ordinal: 0 , no upper bound	Number of animals and the number of boy's names. 60 seconds for each test. A higher score corresponds with better cognition.	1
seman_flu_adj_score	ordinal: 0 , no upper bound	seman_flu_score adjusted for age	0
purdue_total	ordinal: 0, no upper bound	Total of the first three Purdue pegboard test subtests. Test to measure manual dexterity. A higher score corresponds with better dexterity	1
purdue_assembly	ordinal: 0, no upper bound	Total for the assembly part of the Purdue pegboard testTest to measure manual dexterity. A higher score corresponds with better dexterity	1
getgo_average	continuous	Get up and Go Test. Time (minutes) taken for an individual to get up from a chair, walk three meters, turn around, walk back to the chair and sit down. Average of three attempts. A higher score corresponds with worse motor function.	1
getgo_aban	marker: {1}	1 = get go test abandoned or not done	0
flamingo_time	continuous: 0 to 30 secs	Flamingo test. Time (seconds) that a person can stand on one leg. If the patient can do this for 30 seconds the test is stopped. A lower score corresponds with worse motor function.	1
flamingo_aban	marker: {1}	1 = flamingo test abandoned or not done	0
SBP_postural_drop	continuous	Systolic blood pressure postural drop. 2 measurements made whilst lying down and then another made after standing up. Mean of systolic BP lying - systolic BP standing	1
DBP_postural_drop	continuous	Diastolic blood pressure postural drop. Mean of diastolic BP lying - diastolic BP standing	0
pulse_postural_drop	continuous	Pulse postural drop. Mean of lying pulse - standing pulse
vascular_cat	categorical: {None, 1, 2 or more}	Number of vascular diseases	0
LEDD_total	continuous	Levodopa equivalent daily dose, a quantitative measure of the amount of PD medication a person is taking.	1
sniffin_total	ordinal: 0 to 16	Sniffin sticks identification test. 16 smells to identify, from 16 multiple-choice questions with four possible answers. Higher score corresponds with better smell	1
sniffin_bin	binary: {0,1}	Sniffin_total dichotomised using published age and gender corrected normative values (10th centile or lower). 0 = normal smell, 1= hyposmia (diminished sense of smell)	0
hoehn_yahr_stage	ordinal: 0 to 5	Hoehn and Yahr stage. Parkinson's disease severity. 0 is no disease; 5 is bedridden	0
Schwab_england_scale	ordinal: 0 to 100	Modified Schwab & England Activities of Daily Living. Variable is measured from 0% to 100% in 10% increments. 0% is bedridden, 100% completely independent	0
UPDRS_I	ordinal: 0 to 52	Movement Disorder Society version of the Unified Parkinson's Disease Rating Scale (MDS-UPDRS) part I "Non Motor Aspects of Experiences of Daily Living. 13 questions rated from 0: normal to 4: severe. A higher score corresponds with worse non-motor problems	1
UPDRS_II	ordinal: 0 to 52	MDS UPDRS part II "Motor Aspects of Experience of Daily Living". 13 questions rated 0-4. A higher score corresponds with worse motor problems. Self-reported.	1
UPDRS_III	ordinal: 0 to 132	MDS UPDRS part III "Motor Examination". 33 questions rated 0-4. A higher score corresponds with worse motor problems. Clinician assesed.	1
UPDRS_IV	ordinal: 0 to 24	MDS UPDRS part IV "Motor Complications". 6 questions rated 0-4. A higher score corresponds with worse motor complications.	1
UPDRS_apathy	ordinal: 0 to 4	MDS UPDRS part I apathy question rated 0-4. A higher score corresponds with greater apathy.	1
UPDRS_hallucinations	ordinal: 0 to 4	MDS UPDRS part I hallucination question rated 0-4. A higher score corresponds with more hallucinations.	1
UPDRS_fatigue	ordinal: 0 to 4	MDS UPDRS part I fatigue question rated 0-4. A higher score corresponds with more fatigue.	1
UPDRS_pain	ordinal: 0 to 4	MDS UPDRS part I pain question rated 0-4. A higher score corresponds with more pain.	1
UPDRS_constipation	ordinal: 0 to 4	MDS UPDRS part I constipation question rated 0-4. A higher score corresponds with more constipation.	1
UPDRS_rigidity	ordinal: 0 to 20	MDS UPDRS part III, all 5 rigidity questions rated 0-4. A higher score corresponds with more rigidity	1
UPDRS_bradykinesia	ordinal: 0 to 48	MDS UPDRS part III, all 12 bradykinesia questions rated 0-4. A higher score corresponds with more bradykinesia.	1
UPDRS_postural	ordinal: 0 to 20	MDS UPDRS part III, all 5 postural questions rated 0-4. A higher score corresponds with worse posture.	1
UPDRS_tremor	ordinal: 0 to 40	MDS UPDRS part III, all 10 tremor questions rated 0-4. A higher score corresponds with more tremor.	1
UPDRS_speech	ordinal: 0 to 4	MDS UPDRS part III, 1 question rated 0-4. A higher score corresponds with more speech problems.	1
UPDRS_faceneck	ordinal: 0 to 16	MDS UPDRS part III, 4 faceneck questions rated 0-4. A higher score corresponds with more face/neck problems	1
UPDRS_arms	ordinal: 0 to 56	MDS UPDRS part III, 14 arms questions rated 0-4. A higher score corresponds with more arm problems	1
UPDRS_legs	ordinal: 0 to 32	MDS UPDRS part III, 8 legs questions rated 0-4. A higher score corresponds with more leg problems	1
UPDRS_laterality	ordinal: 0 to 44	MDS UPDRS part III 11 questions on each side. Absolute difference between left and right side question. Higher score corresponds with more unilateral disease.	1
UPDRS_laterality_bin	binary: {0,1}	UPDRS_laterality dichotomised at four or more. 0 = two-sided disease; 1 = one-sided disease.	0
UPDRS_phenotype_cat	categorical: {TD, indeterminate, PIGD}	MDS UPDRS. Common phenotype. Mixture of part II and part III questions transformed into an equation to classify an individual as: TD = tremor dominant; PIGD = Postural Instability Gait Disorder; or indeterminate.	0
kmeansclusters	categorical: {1,2,3,4,5}	Clusters from our k-means cluster analysis on the PD baseline data. 1= mild motor and non-motor disease ; 2 = poor posture and cognition; 3= severe tremor; 4= severe RBD ; 5 = severe motor, non-motor and cognitive disease with poor psychological well-being	0
history_angina	binary: {0,1}	1 = History of Angina	0
history_heart_fail	binary: {0,1}	1 = History of Heart Failure (shortness of breath due to heart problems)	0
history_stroke	binary: {0,1}	1 = History of Stroke or mini-stroke (TIA - transient ischaemic attack)	0
history_heart_att	binary: {0,1}	1 = History of heart attack (coronary thrombosis, myocardial infarction)	0
history_diabetes	binary: {0,1}	1 = History of diabetes	0
history_cholesterol	binary: {0,1}	1 = History of high cholesterol level	0
history_high_bp	binary: {0,1}	1 = History of high blood pressure	0
history_lung	binary: {0,1}	1 = History of lung cancer	0
history_bowel	binary: {0,1}	1 = History of Bowel/Colon cancer	0
history_prostate	binary: {0,1}	1 = History of Prostate Cancer	0
history_breast	binary: {0,1}	1 = History of Breast Cancer	0
history_melanoma	binary: {0,1}	1 = History of Melanoma	0
history_asthma	binary: {0,1}	1 = History of Asthma	0
history_bronch	binary: {0,1}	1 = History of Chronic Bronchitis	0
history_emphysema	binary: {0,1}	1 = History of Emphysema	0
history_arthritis	binary: {0,1}	1 = History of Rheumatoid Arthritis	0
history_gout	binary: {0,1}	1 = History of Gout	0
history_prostate_bio	binary: {0,1}	1 = Ever had a prostate biopsy	0
history_prostate_bio_text	String	Text related to details of prostate biopsy	0
history_colonic_bio	binary: {0,1}	1 = Ever had a colonic or gastric biopsy	0
history_colonic_bio_text	String	Text related to details of colonic or gastric biopsy	0
history_fractures_text	String	Text related to fractures from falls	0
history_hospital_text	String	Text related to hospital admissions in the past year	0
text_other_illness	String	Text related to any other illness	0
adopted	binary: {0,1}	1 = adopted	0
sum_itwinnum	ordinal	Number of identical twins	0
sum_nitwinnum	ordinal	Number of non-identical twins	0
sum_fullsibnum	ordinal	Number of full siblings	0
sum_halfsibnum	ordinal	Number of half-siblings	0
sum_matgrandnum	ordinal	Number of maternal grandparents	0
sum_patgrandnum	ordinal	Number of paternal grandparents	0
sum_mataunum	ordinal	Number of maternal aunts and uncles	0
sum_pataunum	ordinal	Number of paternal aunts and uncles	0
sum_childrennum	ordinal	Number of children	0
sum_motherpd	ordinal	Mothers with PD	0
sum_fatherpd	ordinal	Fathers with PD	0
sum_itwinpd	ordinal	Number of identical twins with PD	0
sum_nitwinpd	ordinal	Number of non-identical twins with PD	0
sum_fullsibpd	ordinal	Number of full siblings with PD	0
sum_halfsibpd	ordinal	Number of half-siblings with PD	0
sum_matgrandpd	ordinal	Number of maternal grandparents with PD	0
sum_patgrandpd	ordinal	Number of paternal grandparents with PD	0
sum_mataupd	ordinal	Number of maternal aunts and uncles with PD	0
sum_pataupd	ordinal	Number of paternal aunts and uncles with PD	0
sum_childrenpd	ordinal	Number of children with PD	0
sum_otherpd	ordinal	Number of other family members with PD	0
sum_fmhx_pd	ordinal	Number of family members (entire family) with PD	0
first_degree_relatives_pd	ordinal	Number of first degree relatives (mother, father, identical twins, non-identical twins, full siblings, and children) with PD	0
second_degree_relatives_pd	ordinal	Number of second degree relatives (half-siblings, maternal grandparents, paternal grandparents, maternal aunts/uncles, paternal aunts/uncles) with PD	0
sum_mother_otherneuro	ordinal	Mothers with other neurological conditions	0
text_mother_otherneuro	string	Text relating to mothers with other neurological conditions	0
sum_father_otherneuro	ordinal	Fathers with other neurological conditions	0
text_father_otherneuro	string	Text relating to fathers with other neurological conditions	0
sum_itwin_otherneuro	ordinal	Numbers of identical twins with other neurological conditions	0
text_itwin_otherneuro	string	Text relating to identical twins with other neurological conditions	0
sum_nitwin_otherneuro	ordinal	Numbers of non-identical twins with other neurological conditions	0
text_nitwin_otherneuro	string	Text relating to non-identical twins with other neurological conditions	0
sum_fullsib_otherneuro	ordinal	Numbers of full-siblings with other neurological conditions	0
text_fullsib_otherneuro	string	Text relating to full-siblings with other neurological conditions	0
sum_halfsib_otherneuro	ordinal	Numbers of half-siblings with other neurological conditions	0
text_halfsib_otherneuro	string	Text relating to half-siblings with other neurological conditions	0
sum_matgrand_otherneuro	ordinal	Numbers of maternal grandparents with other neurological conditions	0
text_matgrand_otherneuro	string	Text relating to maternal grandparents with other neurological conditions	0
sum_patgrand_otherneuro	ordinal	Numbers of paternal grandparents with other neurological conditions	0
text_patgrand_otherneuro	string	Text relating to paternal grandparents with other neurological conditions	0
sum_matau_otherneuro	ordinal	Numbers of maternal aunts/uncles with other neurological conditions	0
text_matau_otherneuro	string	Text relating to maternal aunts/uncles with other neurological conditions	0
sum_patau_otherneuro	ordinal	Numbers of paternal aunts/uncles with other neurological conditions	0
text_patau_otherneuro	string	Text relating to paternal aunts/uncles with other neurological conditions	0
sum_children_otherneuro	ordinal	Numbers of children with other neurological conditions	0
text_children_otherneuro	string	Text relating to children with other neurological conditions	0
sum_other_otherneuro	ordinal	Numbers of other family members with other neurological conditions	0
text_other_otherneuro	string	Text relating to other family members with other neurological conditions	0

## Sheet: Table S2
Table S2: List of the clinical assessments used to build the phenotypic axes in the PPMI cohort
	Variable Name	Category	Variable description
	UPDRS_Apathy	Anxiety_Depression	MDS UPDRS part I apathy question rated 0-4. A higher score corresponds with greater apathy.
	UPDRS_hallucinations	Anxiety_Depression	MDS UPDRS part I hallucination question rated 0-4. A higher score corresponds with more hallucinations.
	QUIP_all	Anxiety_Depression	Questionnaire for Impulsive-Compulsive Disorder
	Geriatic_Depression_Total	Anxiety_Depression	Geriatric Depression Scale (GDS-15)
	SCOPA_urinary	Autonomic	the SCOPA-AUT. A questionnaire to assess autonomic symptoms in patients with Parkinson’s disease (PD) and evaluated its reliability and validity. PMID: 1539000 SCOPA-AUT consists of 25 items assessing the following regions: gastrointestinal (7), urinary (6), cardiovascular (3), thermoregulatory (4), pupillomotor (1), and sexual (2 items for men and 2 items for women) dysfunction.
	SCOPA_cardiovascular	Autonomic
	SCOPA_pupilliomotor	Autonomic
	SCOPA_gastro	Autonomic
	MOCA_total	Cognitive	Montreal Cognitive Assessment. A battery of different questions measuring cognitive ability. A higher score corresponds with better cognition.
	education_years	Cognitive	Number of years of education
	HOPKINKS_DVT_TOTAL_RECALL	Cognitive	Hopkins Verbal Learning: Total Recall
	HOPKINKS_DVT_DELAYED_RECALL	Cognitive	Hopkins Verbal Learning: Delayed Recall
	HOPKINKS_DVT_RETENTION	Cognitive	Hopkins Verbal Learning: Retention (% retained)
	HOPKINKS_DVT_RECOG_DISC_INDEX	Cognitive	Hopkins Verbal Learning:: Recognition Discrimination Index
	letter_seq_DVS_LNS	Cognitive	Letter-Number Sequencing test
	Sementic	Cognitive	Semantic Fluency
	UPDRS_III	Motors	MDS-UPDRS Part III / Motor exam (Post Dose) and Hoehn & Yahr
	UPDRS_rigidity	Motors	MDS UPDRS part III, all 5 rigidity questions rated 0-4. A higher score corresponds with more rigidity
	UPDRS_speech	Motors	MDS UPDRS part III, 1 question rated 0-4. A higher score corresponds with more speech problems.
	UPDRS_faceneck	Motors	MDS UPDRS part III, 4 faceneck questions rated 0-4. A higher score corresponds with more face/neck problems
	UPDRS_tremor	Motors	MDS UPDRS part III, all 10 tremor questions rated 0-4. A higher score corresponds with more tremor.
	UPDRS_postural	Motors	MDS UPDRS part III, all 5 postural questions rated 0-4. A higher score corresponds with worse posture.
	UPDRS_bradykinesia	Motors	MDS UPDRS part III, all 12 bradykinesia questions rated 0-4. A higher score corresponds with more bradykinesia.
	Olfactif	Olfactif	Univ. of Pennsylvania Smell ID Test
	UPDRS_I	Motors	MDS-UPDRS Part I: Movement Disorder Society version of the Unified Parkinson's Disease Rating Scale (MDS-UPDRS) part I "Non Motor Aspects of Experiences of Daily Living. 13 questions rated from 0: normal to 4: severe. A higher score corresponds with worse non-motor problems
	UPDRS_II	Motors	MDS-UPDRS Part II Patient Questionnaire
	ESS_total	Sleep	Epworth sleepiness scale. A measure of daytime sleepiness, higher score corresponds to more daytime sleepiness. 8 questions rated from 0 to 3
	RBD_total	Sleep	REM Sleep Disorder Questionnaire

## Sheet: Table S3
Table S3: The goodness of Linear Mixed Model for different clinical measure in three cohorts was estimated as the R^2 once with random effects and once without
	Cohort
	Discovery		PPMI		Tracking
	Random Effect (Yes=1/No=0)
Clinical Measure	0	1	0	1	0	1
RBD_total	0.0343171	0.833713	0.0362563	0.77999	0.0282473	0.801439
UPDRS_IV	0.165868	0.69445	0.140647	0.666048	0.12711	0.640854
ESS_total	0.0255847	0.792705	0.0399228	0.760077	0.0460674	0.813037
semantic_fluency	0.198863	0.842358	0.240072	0.65625	0.115607	0.772839
UPDRS_III	0.118335	0.824946	0.127691	0.759786	0.0689596	0.796152
MOCA_total	0.140904	0.79137	0.165539	0.801821	0.103442	0.828003
UPDRS_II	0.104098	0.883007	0.0768146	0.817316	0.116144	0.87297
UPDRS_I	0.044943	0.847952	0.0589845	0.790812	0.0451759	0.823879
SBP_postural_drop	0.0434046	0.650339	0.0247679	0.40359	0.0154127	0.508153
Schwab_England_ADL			0.0932699	0.732413	0.0840819	0.744083
hads_anx_total	0.0304563	0.811984			0.0355722	0.794025
hads_dep_total	0.0180396	0.795964			0.0136563	0.794656
upsit	0.0507738	0.761881	0.195369	0.867097
EQ5D_index	0.0475992	0.740109			0.0282373	0.704221
benton			0.0898354	0.687663
PDSS_total					0.0270812	0.793639
PDQ8_total					0.0436222	0.818554
NMSS_total					0.0247123	0.827534
MMSE_total	0.0947064	0.725668
af_hoehn_stage	0.110167	0.605955
fog_total	0.121285	0.817473
flamingo_time	0.209132	0.749729
phen_flu_score	0.0579558	0.880714
stai_trait			0.01508	0.789754
stai_state			0.0145237	0.679705
scopa_aut			0.0708587	0.816987
quip			0.00644706	0.523196
purdue_total	0.251094	0.825733
purdue_assembly	0.266852	0.809521
lns			0.15559	0.777597
symbol_digit			0.240572	0.834664
hvlt_retention			0.0868599	0.435145
hvlt_recognition			0.0487546	0.475855
hvlt_recall			0.199412	0.722769
hoehn_and_yahr_stage					0.135064	0.624641
getgo_average	0.0961014	0.844195
gds			0.0115588	0.72963
BDI_total	0.0213585	0.838928

## Sheet: Table S4
Table S4: Source of genome-wide association studies meta-analysis summary statistics used in this study
Axis 1
Multiple R-squared: 0.04277
	Estimate	Std. Error	t value	Pr(>|t|)
(Intercept)	0.811958	0.142475	5.69896	1.66985e-08
GENDER	-0.0452062	0.0377432	-1.19773	0.231361
PC1	1.71901	1.15603	1.487	0.137391
PC2	0.134146	0.922132	0.145474	0.884371
Axis 2
Multiple R-squared: 0.04466
	Estimate	Std. Error	t value	Pr(>|t|)
(Intercept)	-0.246647	0.147347	-1.67392	0.0945205
GENDER	-0.160024	0.039034	-4.0996	4.54206e-05
PC1	2.29663	1.19556	1.92097	0.0550755
PC2	-1.48006	0.953667	-1.55197	0.121048
Axis 3
Multiple R-squared: 0.03398
	Estimate	Std. Error	t value	Pr(>|t|)
(Intercept)	-0.375796	0.0938136	-4.00577	6.73146e-05
GENDER	-0.0221157	0.0248523	-0.889886	0.373783
PC1	-0.172855	0.761195	-0.227084	0.820414
PC2	1.07915	0.607185	1.7773	0.0758813

## Sheet: Table S5
Table S5: Summary statistic of the linear regression analysis of phenotypic axes on the gender and the two first genetic Principal Components
	Trait	Trait Category	Study	website	Note
	Type 2 Diabetes (Morris, 2012)	Type 2 Diabetes	PMID: 22885922	http://www.diagram-consortium.org/downloads.html	http://www.type2diabetesgenetics.org/home/portalHome
	Type 2 Diabetes (Gaulton, 2015)	Type 2 Diabetes	PMID: 26551672	http://www.diagram-consortium.org/downloads.html	http://www.type2diabetesgenetics.org/home/portalHome
	Schizophrenia disorder	Neuropsychatric disorder	PMID: 2505606	https://www.med.unc.edu/pgc
	Bipolar disorder	Neuropsychatric disorder	PMID: 21926972	https://www.med.unc.edu/pgc/results-and-downloads
	Autism spectrum disorder	Neuropsychatric disorder	https://doi.org/10.1101/224774	https://www.med.unc.edu/pgc/results-and-downloads
	Anorexia	Neuropsychatric disorder	PMID: 28494655	https://www.med.unc.edu/pgc/results-and-downloads
	Attention deficit hyperactivity disorder	Neuropsychatric disorder	http://dx.doi.org/10.1101/145581	https://www.med.unc.edu/pgc/results-and-downloads
	Parkinson's disease	Neurodegenerative disease	PMID: 25064009	http://www.pdgene.org/	upon request to International Parkinson Disease Genomics Consortium
	Alzheimer's disease	Neurodegenerative disease	PMID: 24162737	http://www.pasteur-lille.fr/en/recherche/u744/Igap_stage1.zip
	Tryglycerides concentration	Lipid Trait	PMID: 20686565,PMID: 24097068	http://csg.sph.umich.edu/abecasis/public/lipids2013/jointGwasMc_TG.txt.gz	JOINT ANALYSIS OF METABOCHIP AND GWAS DATA
	Total Cholesterol	Lipid Trait	PMID: 20686565,PMID: 24097068	http://csg.sph.umich.edu/abecasis/public/lipids2013/jointGwasMc_TC.txt.gz	JOINT ANALYSIS OF METABOCHIP AND GWAS DATA			81
	LDL concentration	Lipid Trait	PMID: 20686565,PMID: 24097068	http://csg.sph.umich.edu/abecasis/public/lipids2013/jointGwasMc_LDL.txt.gz	JOINT ANALYSIS OF METABOCHIP AND GWAS DATA
	HDL concentration	Lipid Trait	PMID: 20686565,PMID: 24097068	http://csg.sph.umich.edu/abecasis/public/lipids2013/jointGwasMc_HDL.txt.gz	JOINT ANALYSIS OF METABOCHIP AND GWAS DATA
	Homeostatic model assessment (insulin resistance)	Glycemic	PMID: 20081858	ftp://ftp.sanger.ac.uk/pub/magic/MAGIC_ln_HOMA-IR.txt	https://www.magicinvestigators.org/downloads/
	Homeostatic model assessment ( β-cell function)	Glycemic	PMID: 20081858	ftp://ftp.sanger.ac.uk/pub/magic/MAGIC_ln_HOMA-B.txt	https://www.magicinvestigators.org/downloads/
	Fasting insulin	Glycemic	PMID: 20081858	ftp://ftp.sanger.ac.uk/pub/magic/MAGIC_ln_FastingInsulin.txt	https://www.magicinvestigators.org/downloads/
	Fasting glucose	Glycemic	PMID: 20081858	ftp://ftp.sanger.ac.uk/pub/magic/MAGIC_FastingGlucose.txt	https://www.magicinvestigators.org/downloads/
	Coronary artery disease	Cardiovascular	PMID: 26343387	http://www.cardiogramplusc4d.org/data-downloads/
	Ulcerative colitis	Auto-immune disease	PMID: 26192919	https://www.ibdgenetics.org/downloads.html
	Rheumatoid arthritis	Auto-immune disease	PMID: 20453842	ftp://ftp.broadinstitute.org/pub/rheumatoid_arthritis/Stahl_etal_2010NG/
	inflammatory bowel disease	Auto-immune disease	PMID: 26192919	https://www.ibdgenetics.org/downloads.html
	Crohn's disease	Auto-immune disease	PMID: 26192919	https://www.ibdgenetics.org/downloads.html
	Height	Anthropometric	PMID: 25282103	https://portals.broadinstitute.org/collaboration/giant/images/0/01/GIANT_HEIGHT_Wood_et_al_2014_publicrelease_HapMapCeuFreq.txt.gz	https://portals.broadinstitute.org/collaboration/giant/index.php/GIANT_consortium_data_files
	Fat distribution: waist-to-hip ratio	Anthropometric	PMID: 25673412	https://portals.broadinstitute.org/collaboration/giant/images/5/54/GIANT_2015_WHR_COMBINED_EUR.txt.gz	https://portals.broadinstitute.org/collaboration/giant/index.php/GIANT_consortium_data_files
	Fat distribution: waist circumference	Anthropometric	PMID: 25673412	https://portals.broadinstitute.org/collaboration/giant/images/5/57/GIANT_2015_WC_COMBINED_EUR.txt.gz	https://portals.broadinstitute.org/collaboration/giant/index.php/GIANT_consortium_data_files
	Fast distribution: hip circumference	Anthropometric	PMID: 25673412	https://portals.broadinstitute.org/collaboration/giant/images/e/e4/GIANT_2015_HIP_COMBINED_EUR.txt.gz	https://portals.broadinstitute.org/collaboration/giant/index.php/GIANT_consortium_data_files
	Body Mass Index	Anthropometric	PMID: 25673413	https://portals.broadinstitute.org/collaboration/giant/images/1/15/SNP_gwas_mc_merge_nogc.tbl.uniq.gz	https://portals.broadinstitute.org/collaboration/giant/index.php/GIANT_consortium_data_files
